# Supplementary material for: Obesity Risk-Factor Variation Based on Island Clusters: A Secondary Analysis of Indonesian Basic Health Research 2018
Source: Nutrients. 2022 Feb 24;14(5):971. doi: 10.3390/nu14050971 (PMC8912714; doi:10.3390/nu14050971)
Supplement: Supplementary file 1 [file nutrients-14-00971-s001.zip]

Archive with 1 entries (1 files):
- nutrients-1580409-supplementary.pdf
